# Supplementary material for: Lithology as a factor for the distribution of metals in stream sediments associated with sediment-hosted Cu deposits: a case study from the Alta-Kvænangen tectonic window, northern Norway
Source: Environ Geochem Health. 2025 Mar 4;47(4):97. doi: 10.1007/s10653-025-02387-y (PMC11880057; doi:10.1007/s10653-025-02387-y)
Supplement: Supplementary file 1 — Supplementary file1 (XLSX 23 KB) [file 10653_2025_2387_MOESM1_ESM.xlsx]

## Sheet: Sheet1
	Sample	Coordinates			Bulk mineralogy	Clay mineralogy	Sequential analysis	Bulk geochemistry	Total digestion
		X	Y	Z
Annaselva	J001	22.9629	69.9453	553.393	x		x	x	x
	J003	22.9557	69.9427	560.244	x	x	x	x	x
	J004	22.9577	69.9434	563.152	x			x
	J005	22.9605	69.9443	545.962	x			x
	J006	22.9658	69.9462	537.854	x			x
	J007	22.9686	69.9474	530.528	x		x	x	x
	J008	22.9707	69.9486	516.325	x			x
	J009	22.9727	69.9496	507.141	x			x
	J010	22.9743	69.9509	506.245	x	x	x	x	x
	J011	22.9768	69.9519	492.535	x			x
	J012	22.979	69.9532	473.43	x			x
Møllneselva	J013	22.9925	69.9611	468.485	x			x
	J014	22.9989	69.9603	444.795	x			x
	J015	23.004	69.9597	440.298	x			x
	J017	22.9941	69.9608	473.602	x			x
	J018	23.0108	69.959	409.587	x		x	x	x
	J019	23.0122	69.9589	413.535	x		x	x	x
	J020	23.016	69.9588	351.743	x			x
	J021	23.0178	69.9585	325.785	x			x
	J022	23.0233	69.9586	294.045	x			x
	J023	23.0292	69.9577	242.699	x			x
	J024	23.054	69.9579	134.71	x		x	x	x
	J025	23.0473	69.9583	144.109	x			x
	J026	23.044	69.9586	192.071	x			x
	J027	23.0388	69.9579	208.347	x			x
	J032	23.0599	69.9566	99.4672	x			x
	J033	23.0601	69.9545	102.106	x	x	x	x	x
	J034	23.062	69.9524	46.61	x			x
	J035	23.0633	69.9508	47.0047	x			x
	J036	23.0647	69.9489	8.5109	x			x
Brakkelva	J016	23.0215	69.941	139.183	x		x	x	x
	J028	23.0291	69.9507	259.855	x	x	x	x	x
	J029	23.0289	69.9491	233.494	x			x
	J030	23.0289	69.948	215.258	x			x
	J031	23.0288	69.9464	202.769	x			x
	J037	23.0281	69.9446	187.616	x			x
	J038	23.0262	69.9432	171.557	x			x
	J039	23.0237	69.9417	140.718	x		x	x	x
	J040	23.0217	69.9407	130.876	x			x
	J041	23.019	69.9389	118.262	x		x	x	x
	J042	23.0182	69.9378	100.478	x			x
	J043	23.0212	69.937	48.9245	x	x	x	x	x
	J044	23.0265	69.9372	14.8238	x			x
	Bulk geochemistry:			Aqua regia digestion
	Total digestion (7th step of sequential extraction :			4 acid digestion
				4 ml HNO3, 65% + 1 ml HCl, 36.5% + 1 ml HF, 48% + 6 ml H3BO3
