# Supplementary material for: Lithology as a factor for the distribution of metals in stream sediments associated with sediment-hosted Cu deposits: a case study from the Alta-Kvænangen tectonic window, northern Norway
Source: Environ Geochem Health. 2025 Mar 4;47(4):97. doi: 10.1007/s10653-025-02387-y (PMC11880057; doi:10.1007/s10653-025-02387-y)
Supplement: Supplementary file 2 — Supplementary file2 (XLSX 10 KB) [file 10653_2025_2387_MOESM2_ESM.xlsx]

## Sheet: List1
Parameters	Value
RF power:	1550 W
Coolant Ar flow	15,0 L min-1
Auxiliary Ar flow:	0,9 L min-1
Sample gas flow rate:	1,03 L min-1
Torch:	Fassel type, 2,5 mm i.d.
Nebulizer:	MicroMist, 0,2 ml min-1 (Glass Expansion)
Spray chamber:	Twister, 50 ml, Cyclonic (Glass Expansion)
Acquisition mode:	Spectrum
No. Scans:	3 replicates, 50 sweeps/replicate
Calibration:	External
