# Supplementary material for: Lithology as a factor for the distribution of metals in stream sediments associated with sediment-hosted Cu deposits: a case study from the Alta-Kvænangen tectonic window, northern Norway
Source: Environ Geochem Health. 2025 Mar 4;47(4):97. doi: 10.1007/s10653-025-02387-y (PMC11880057; doi:10.1007/s10653-025-02387-y)
Supplement: Supplementary file 3 — Supplementary file3 (XLSX 36 KB) [file 10653_2025_2387_MOESM3_ESM.xlsx]

## Sheet: Sheet1
	Sample	Mo	Cu	Pb	Zn	Ag	Ni	Co	Mn	Fe	As	U	Au	Th	Sr	Cd	Sb	Bi	V	Ca	P	La	Cr	Mg	Ba	Ti	B	Al	Na	K	W	Sc	Tl	S	Hg	Se	Te	Ga
		PPM	PPM	PPM	PPM	PPB	PPM	PPM	PPM	%	PPM	PPM	PPB	PPM	PPM	PPM	PPM	PPM	PPM	%	%	PPM	PPM	%	PPM	%	PPM	%	%	%	PPM	PPM	PPM	%	PPB	PPM	PPM	PPM
	LLD	0.01	0.01	0.01	0.1	2	0.1	0.1	1	0.01	0.1	0.1	0.2	0.1	0.5	0.01	0.02	0.02	1	0.01	0.001	0.5	0.5	0.01	0.5	0.001	20	0.01	0.001	0.01	0.1	0.1	0.02	0.02	5	0.1	0.02	0.1
Annaselva	J001	1.69	32.67	8.64	38.9	42	27.3	10	499	1.63	36.2	12.9	4.4	0.9	14.2	0.16	0.26	0.25	18	0.27	0.114	12.7	27.1	0.29	317.9	0.009	<20	0.98	0.004	0.17	<0.1	1.6	0.12	0.07	42	2.2	0.03	2.8
	J003	1.03	35.03	5.27	36	51	27.4	7.2	237	1.43	21.4	11	5.8	1.1	11.7	0.06	0.3	0.18	14	0.29	0.094	13.3	26.9	0.32	244.5	0.01	<20	0.83	0.002	0.12	<0.1	1.4	0.09	0.05	30	0.9	<0.02	2.7
	J004	4.23	26.01	6.15	26.2	20	25.1	9.4	252	2.4	56	3.7	14.1	1.2	9.7	0.02	0.23	0.19	26	0.2	0.091	16.7	31.5	0.36	219.9	0.012	<20	0.87	<0.001	0.14	<0.1	1.7	0.09	0.02	22	0.5	<0.02	3.4
	J005	0.32	25.06	4.44	9.8	24	12.9	2.5	24	0.47	2.3	7.2	4.8	0.6	9.7	0.05	0.18	0.14	12	0.21	0.062	13.5	26.6	0.18	318.7	0.007	<20	0.96	<0.001	0.08	<0.1	1.2	0.12	0.11	38	1.3	<0.02	2.9
	J006	1.21	42.18	12.14	57.2	67	29.3	10.5	449	1.74	37.3	11.8	16.5	0.6	15.5	0.15	0.29	0.22	19	0.27	0.112	14.2	30.3	0.33	344.9	0.009	<20	1.09	0.003	0.16	<0.1	1.3	0.13	0.07	50	1.9	<0.02	3.5
	J007	1.53	110.7	17.37	63.4	144	33.7	11.4	666	1.61	31.1	11.2	5.2	0.6	19.8	0.25	0.33	0.26	17	0.3	0.094	12.7	29.6	0.36	480.9	0.009	<20	0.98	0.002	0.14	<0.1	1.3	0.12	0.08	136	2.2	0.04	2.8
	J008	1.48	47.08	16.94	62.4	67	37.9	11.6	762	1.51	23.1	10.3	5.7	0.5	15.7	0.33	0.29	0.24	16	0.3	0.1	12.6	30.5	0.35	259.9	0.01	<20	0.96	0.002	0.15	<0.1	1.1	0.11	0.08	120	2.7	0.04	2.8
	J009	1.15	34.02	11.77	44.6	58	29.1	9.9	670	1.19	13	8	4.5	0.5	12.1	0.28	0.24	0.19	14	0.26	0.083	11.4	24.5	0.34	185	0.009	<20	0.8	0.002	0.13	<0.1	0.9	0.1	0.06	73	2.6	0.02	2.2
	J010	0.61	22.31	7.41	32.8	30	21.8	8.2	377	1.2	8.2	3.7	4	0.4	9.1	0.13	0.19	0.15	18	0.23	0.078	14.4	25.1	0.37	130.9	0.011	<20	0.76	0.003	0.13	<0.1	1	0.07	0.05	25	1.7	<0.02	2.4
	J011	1.15	27.55	9.44	44.7	61	32.9	10.9	781	1.57	11.9	4.9	4.7	0.9	11.7	0.29	0.22	0.15	20	0.31	0.084	14	38.1	0.52	133.3	0.012	<20	0.94	0.004	0.14	<0.1	1.1	0.09	0.06	42	2.4	0.05	2.6
	J012	2.31	34.22	10.73	48.2	67	38	13.5	832	1.89	22.4	12.2	13.9	0.9	13.9	0.16	0.25	0.21	21	0.33	0.108	16.6	50.2	0.58	191.4	0.012	<20	1.11	0.004	0.15	<0.1	1.4	0.09	0.06	59	2.2	0.02	3.1
Møllneselva	J013	1.44	89.65	18.33	100.9	88	53.1	21.3	1665	2.81	21	8.3	4.2	1.1	9.4	0.99	0.24	0.23	52	0.35	0.091	16.4	52.3	0.86	162	0.03	<20	1.51	0.004	0.15	<0.1	3.5	0.17	0.07	63	1.7	0.05	4.4
	J014	2.34	40.63	11.24	59.2	61	37.8	18.1	2330	2.02	21.3	4.7	1.8	3.8	10	0.61	0.21	0.17	25	0.27	0.076	18.3	30.5	0.51	147.8	0.029	<20	0.86	0.004	0.1	<0.1	1.9	0.11	0.02	23	0.8	0.02	2.4
	J015	1.45	34.07	9.35	54.9	44	27.9	10.7	1157	1.47	27.6	5.5	3.7	1.6	11	0.36	0.2	0.16	20	0.32	0.087	16.5	26.9	0.46	146.4	0.021	<20	0.86	0.004	0.12	<0.1	1.5	0.1	0.04	38	1.1	0.02	2.2
	J017	0.46	35.07	5.87	39.7	37	25.5	10.5	602	1.5	14.2	4	9.8	2.1	7.5	0.23	0.16	0.12	21	0.23	0.068	15.6	24.3	0.44	82.4	0.023	<20	0.73	0.001	0.09	<0.1	1.8	0.06	0.03	14	0.6	<0.02	2.1
	J018	4.27	631.51	15.8	76.6	133	50.7	21.7	1778	2.87	18.8	4.6	4.9	4.4	28.9	0.38	0.31	0.18	30	1.36	0.08	17.4	55.9	1.08	325.7	0.052	<20	1.21	0.01	0.14	0.1	6.6	0.11	0.12	49	1.7	0.12	3.2
	J019	0.23	10.47	5.31	12.2	8	10.4	4.4	248	1.32	2.4	1.5	2.4	7	8.4	<0.01	0.19	0.13	10	0.17	0.058	21.7	15.4	0.21	78.1	0.03	<20	0.36	0.002	0.08	<0.1	0.6	0.04	<0.02	<5	<0.1	0.03	1
	J020	0.71	68.06	8.09	38.1	31	24.3	10.6	682	1.58	10.4	3.2	10.9	3.3	9.6	0.15	0.21	0.13	18	0.26	0.064	19.1	23.8	0.46	160.6	0.025	<20	0.79	0.004	0.13	<0.1	1.9	0.08	0.02	15	0.4	0.03	2.3
	J021	1.2	75.69	7.65	29.2	21	23.5	9	674	1.35	5.9	2.2	1.7	3.5	10.7	0.16	0.2	0.15	15	0.29	0.057	18.4	24.5	0.4	174.7	0.026	<20	0.66	0.002	0.12	<0.1	1.4	0.09	0.02	15	0.3	0.02	1.9
	J022	0.54	62.05	8.02	33.8	24	21.9	9.4	638	1.29	6	2.6	7.1	3.3	9.8	0.21	0.2	0.22	15	0.25	0.064	19.5	20.2	0.39	175.2	0.024	<20	0.63	0.002	0.11	<0.1	1.4	0.09	0.02	12	0.4	<0.02	1.8
	J023	1.3	61.14	10.29	46	105	31.2	11.6	998	1.66	12.2	6	2.1	2.2	11.6	0.27	0.27	0.17	21	0.34	0.082	18.3	32.8	0.55	197.8	0.022	<20	0.93	0.005	0.16	<0.1	1.9	0.1	0.04	19	1.5	0.02	2.4
	J024	2.14	91.41	12.88	80.3	91	47.3	19.4	1347	2.08	19	4.4	7.1	2.5	12	0.75	0.37	0.17	42	0.41	0.074	17.6	47	0.87	207.5	0.029	<20	1.16	0.007	0.16	<0.1	3.6	0.14	0.06	44	1.6	0.05	3.5
	J025	0.58	64.06	10.22	55.1	77	29.8	14.5	803	1.74	13.9	3.7	13.6	2.2	11	0.49	0.27	0.18	32	0.32	0.078	16.5	29.8	0.66	166.3	0.025	<20	0.94	0.005	0.14	<0.1	2.7	0.09	0.05	27	1.5	0.06	2.7
	J026	3.33	254.28	44.63	380.3	338	107.5	57.2	3276	7.7	79.9	5.9	3.9	2.6	22.6	2.37	0.78	0.21	196	1.1	0.067	14.8	122.3	3.6	287.7	0.101	<20	3.3	0.007	0.14	<0.1	20.7	0.22	0.18	135	2.7	0.17	10.7
	J027	0.53	49.35	7.77	33.2	36	22.4	9.8	1009	1.32	8.1	3.2	1.9	1.7	9	0.23	0.17	0.13	18	0.27	0.06	14.4	21.1	0.43	175.7	0.019	<20	0.72	0.002	0.11	<0.1	1.2	0.09	0.03	10	0.8	0.02	1.9
	J032	0.67	72.95	9.48	60.8	58	34.5	16.6	985	1.94	10.6	4.2	3.6	2.4	10.9	0.6	0.3	0.18	36	0.37	0.071	16.3	32.7	0.71	165.6	0.03	<20	0.99	0.003	0.13	<0.1	2.7	0.11	0.06	46	1.5	0.06	2.8
	J033	1.33	126.62	11.74	66.7	101	47.1	23.5	1565	2.33	17.2	5	6.5	2.5	11.7	0.73	0.4	0.32	47	0.38	0.078	15.6	43.9	0.89	185	0.033	<20	1.16	0.005	0.15	<0.1	3.6	0.13	0.09	56	2.2	0.08	3.3
	J034	1.96	134.84	8.56	110.7	61	56	24.3	1281	3.16	21.5	2.4	2.9	4.6	9.3	0.56	0.27	0.2	61	0.37	0.069	14.3	60.7	1.18	201.8	0.06	<20	1.34	0.005	0.12	<0.1	4.7	0.1	0.06	22	0.9	0.07	4.2
	J035	1.16	87.14	6.88	65.6	65	53.5	19.1	799	2.28	12.7	2.2	4.8	3.6	9.8	0.53	0.3	0.19	42	0.62	0.061	12.9	44.5	0.83	133.1	0.041	<20	1.01	0.005	0.11	<0.1	3.1	0.1	0.07	17	1.1	0.16	3
	J036	1.93	104.93	9.09	69.3	68	62.7	24.9	1320	2.84	17.4	4	3.4	3.9	11	0.45	0.36	0.29	51	0.44	0.072	15	55.5	0.95	151.2	0.049	<20	1.2	0.01	0.16	0.1	4	0.11	0.13	31	2	0.11	3.8
Brakkelva	J016	6.1	172.1	14.09	184.4	151	55.1	21.2	>10000	4.13	74.1	14.8	34.9	2.3	62.5	0.55	0.47	0.28	28	2.54	0.214	57.3	27.7	1.46	1110.4	0.015	<20	1.57	0.005	0.05	<0.1	6.5	0.09	0.14	161	5.4	0.06	2
	J028	1.48	20.82	7.91	38.1	31	22.7	9.2	905	1.38	9.8	2.7	2.4	3.1	17.8	0.1	0.25	0.13	13	0.34	0.057	18.2	27	0.5	356.4	0.026	<20	0.74	0.006	0.13	4.5	1.3	0.09	0.02	13	0.7	0.03	2
	J029	1.01	22.17	8.32	36.6	22	24.6	9.4	787	1.39	8.4	2.1	2.8	2.9	16	0.08	0.22	0.24	14	0.3	0.056	19.6	25.1	0.45	341.7	0.026	<20	0.81	0.006	0.16	3.3	1.4	0.1	<0.02	17	0.5	0.03	2.1
	J030	0.48	21.79	6.34	38.7	33	18.7	8.2	481	1.22	5.7	1.8	93	2.8	13	0.12	0.25	0.15	13	0.28	0.055	17.2	20.4	0.35	252.4	0.03	<20	0.64	0.005	0.12	2.7	1.4	0.09	0.02	12	0.7	0.02	1.9
	J031	3.54	27.75	8.88	81.2	45	24.9	18.1	3433	4.44	43.5	4.3	2.8	3.3	21.9	0.6	0.25	0.16	34	0.49	0.076	20.6	25.7	0.37	332.1	0.026	<20	0.93	0.005	0.11	2.1	1.8	0.14	0.07	36	2.8	0.04	2.1
	J037	1.7	42.66	8.88	85.5	100	44	18.8	3523	2.79	19.5	3	1.2	4.5	25.5	0.65	0.22	0.15	29	0.71	0.084	19.8	28.4	1.45	381.7	0.028	<20	1.44	0.007	0.14	2.3	4.5	0.15	0.08	52	2.6	0.07	3.8
	J038	1.45	70.19	14.07	101.9	67	30.9	17	2083	2.47	19.7	4.3	2.9	3.3	26	0.34	0.27	0.16	33	0.72	0.081	22.3	37.1	0.66	367	0.037	<20	1.21	0.009	0.2	3.8	3	0.22	0.08	62	3	0.05	3
	J039	1.36	995.42	8.85	174.6	118	61.5	31.8	1639	3.65	16.7	2.1	54.2	4.3	18.9	0.37	0.21	0.34	83	0.64	0.067	15.2	61.3	1.06	287.7	0.092	<20	1.52	0.009	0.22	1.1	5.5	0.21	0.12	29	1.8	0.07	5.1
	J040	1.42	67.39	2.72	63.5	20	42.6	13.5	453	2.7	13.7	1.6	<0.2	4.6	12.8	0.03	0.14	0.09	26	0.27	0.076	16.9	36	1.45	112.4	0.039	25	1.22	0.009	0.08	<0.1	2.8	0.06	0.02	6	0.2	<0.02	3.4
	J041	5.74	474.81	11.19	220.7	146	64.7	25.1	5927	6.34	106.9	11.1	4.1	3.8	47.4	0.82	0.4	0.24	55	1.26	0.121	33.3	44	0.64	729.7	0.028	<20	1.84	0.008	0.14	1.2	5.4	0.18	0.17	134	6.2	0.09	3.2
	J042	2.17	108.47	10.97	78.7	42	35.6	18.2	1557	3.06	20.6	4.2	2	4.9	23.4	0.11	0.11	0.09	43	0.59	0.077	23.1	43	0.88	273.1	0.096	<20	1.38	0.011	0.31	0.2	3.5	0.32	0.04	17	0.8	0.03	4.7
	J043	0.8	156.38	3.98	26.1	144	14.9	7	432	1.2	13.8	24	6.9	1.6	27.3	0.02	0.17	0.09	19	0.79	0.112	43.2	31.8	0.44	183.2	0.018	<20	1.1	0.007	0.09	<0.1	3.3	0.12	0.09	177	2.2	<0.02	2.7
	J044	2.03	178.89	7.59	77.6	58	52	31.6	1289	3.79	16.8	2.2	2.8	4.1	23.6	0.13	0.1	0.09	74	1.04	0.072	14.5	130.3	1.53	242.9	0.111	<20	1.51	0.011	0.24	0.2	7.5	0.22	0.06	25	0.9	0.03	6.3
	Minimum	0.23	10.47	2.72	9.8	8	10.4	2.5	24	0.47	2.3	1.5	<0.2	0.4	7.5	<0.01	0.1	0.09	10	0.17	0.055	11.4	15.4	0.18	78.1	0.007	<20	0.36	0.001	0.05	<0.1	0.6	0.04	<0.02	<5	<0.1	<0.02	1
	Mean	1.7107	113.711	10.3556	71.7302	71.0465	36.6209	15.6	1219.4	2.28977	22.6093	5.87674	9.28333	2.60465	16.3581	0.377857	0.261628	0.184186	32.814	0.489767	0.0819767	18.4163	38.193	0.714419	258.665	0.0314186	25	1.08256	0.00514634	0.137674	1.8	3.03953	0.12	0.0665854	47.9524	1.69524	0.0532353	3.09535
	Maximum	6.1	995.42	44.63	380.3	338	107.5	57.2	>10000	7.7	106.9	24	93	7	62.5	2.37	0.78	0.34	196	2.54	0.214	57.3	130.3	3.6	1110.4	0.111	25	3.3	0.011	0.31	4.5	20.7	0.32	0.18	177	6.2	0.17	10.7

## Sheet: Sheet2
Sample	Mo	Cu	Pb	Zn	Ni	Co	Mn	As	U	Th	Sr	Cd	Sb	Bi	V	La	Cr	Ba	Sc	Tl	Se	Te	Ga	W	Fe	Ca	P	Mg	Ti	Al	Na	K	S	Ag	Au	Hg
J001	1.69	32.67	8.64	38.9	27.3	10	499	36.2	12.9	0.9	14.2	0.16	0.26	0.25	18	12.7	27.1	317.9	1.6	0.12	2.2	0.03	2.8	0	16300	2700	1140	2900	90	9800	40	1700	700	0.042	0.004	0.042
J002	57.46	12000	64.09	74.2	60.2	24.7	12000	47.4	2.7	3.6	24.7	0.31	1.59	11.85	19	16.2	40.5	398.7	6.9	0.09	2.7	0.61	3	0	47300	70200	470	41400	140	12100	90	800	200	3549	0.058	4794
J003	1.03	35.03	5.27	36	27.4	7.2	237	21.4	11	1.1	11.7	0.06	0.3	0.18	14	13.3	26.9	244.5	1.4	0.09	0.9	0.013	2.7	0	14300	2900	940	3200	100	8300	20	1200	500	0.051	0.006	0.03
J004	4.23	26.01	6.15	26.2	25.1	9.4	252	56	3.7	1.2	9.7	0.02	0.23	0.19	26	16.7	31.5	219.9	1.7	0.09	0.5	0.013	3.4	0	24000	2000	910	3600	120	8700	65	1400	200	0.02	0.014	0.022
J005	0.32	25.06	4.44	9.8	12.9	2.5	24	2.3	7.2	0.6	9.7	0.05	0.18	0.14	12	13.5	26.6	318.7	1.2	0.12	1.3	0.013	2.9	0	4700	2100	620	1800	70	9600	65	800	1100	0.024	0.005	0.038
J006	1.21	42.18	12.14	57.2	29.3	10.5	449	37.3	11.8	0.6	15.5	0.15	0.29	0.22	19	14.2	30.3	344.9	1.3	0.13	1.9	0.013	3.5	0	17400	2700	1120	3300	90	10900	30	1600	700	0.067	0.017	0.05
J007	1.53	110.7	17.37	63.4	33.7	11.4	666	31.1	11.2	0.6	19.8	0.25	0.33	0.26	17	12.7	29.6	480.9	1.3	0.12	2.2	0.04	2.8	0	16100	3000	940	3600	90	9800	20	1400	800	0.144	0.005	0.136
J008	1.48	47.08	16.94	62.4	37.9	11.6	762	23.1	10.3	0.5	15.7	0.33	0.29	0.24	16	12.6	30.5	259.9	1.1	0.11	2.7	0.04	2.8	0	15100	3000	1000	3500	100	9600	20	1500	800	0.067	0.006	0.12
J009	1.15	34.02	11.77	44.6	29.1	9.9	670	13	8	0.5	12.1	0.28	0.24	0.19	14	11.4	24.5	185	0.9	0.1	2.6	0.02	2.2	0	11900	2600	830	3400	90	8000	20	1300	600	0.058	0.005	0.073
J010	0.61	22.31	7.41	32.8	21.8	8.2	377	8.2	3.7	0.4	9.1	0.13	0.19	0.15	18	14.4	25.1	130.9	1	0.07	1.7	0.013	2.4	0	12000	2300	780	3700	110	7600	30	1300	500	0.03	0.004	0.025
J011	1.15	27.55	9.44	44.7	32.9	10.9	781	11.9	4.9	0.9	11.7	0.29	0.22	0.15	20	14	38.1	133.3	1.1	0.09	2.4	0.05	2.6	0	15700	3100	840	5200	120	9400	40	1400	600	0.061	0.005	0.042
J012	2.31	34.22	10.73	48.2	38	13.5	832	22.4	12.2	0.9	13.9	0.16	0.25	0.21	21	16.6	50.2	191.4	1.4	0.09	2.2	0.02	3.1	0	18900	3300	1080	5800	120	11100	40	1500	600	0.067	0.014	0.059
J013	1.44	89.65	18.33	100.9	53.1	21.3	1665	21	8.3	1.1	9.4	0.99	0.24	0.23	52	16.4	52.3	162	3.5	0.17	1.7	0.05	4.4	0	28100	3500	910	8600	300	15100	40	1500	700	0.088	0.004	0.063
J014	2.34	40.63	11.24	59.2	37.8	18.1	2330	21.3	4.7	3.8	10	0.61	0.21	0.17	25	18.3	30.5	147.8	1.9	0.11	0.8	0.02	2.4	0	20200	2700	760	5100	290	8600	40	1000	200	0.061	0.002	0.023
J015	1.45	34.07	9.35	54.9	27.9	10.7	1157	27.6	5.5	1.6	11	0.36	0.2	0.16	20	16.5	26.9	146.4	1.5	0.1	1.1	0.02	2.2	0	14700	3200	870	4600	210	8600	40	1200	400	0.044	0.004	0.038
J016	6.1	172.1	14.09	184.4	55.1	21.2	12000	74.1	14.8	2.3	62.5	0.55	0.47	0.28	28	57.3	27.7	1110.4	6.5	0.09	5.4	0.06	2	0	41300	25400	2140	14600	150	15700	50	500	14000	0.151	0.0349	0.161
J017	0.46	35.07	5.87	39.7	25.5	10.5	602	14.2	4	2.1	7.5	0.23	0.16	0.12	21	15.6	24.3	82.4	1.8	0.06	0.6	0.013	2.1	0	15000	2300	680	4400	230	7300	10	900	300	0.037	0.01	0.014
J018	4.27	631.51	15.8	76.6	50.7	21.7	1778	18.8	4.6	4.4	28.9	0.38	0.31	0.18	30	17.4	55.9	325.7	6.6	0.11	1.7	0.12	3.2	0.1	28700	13600	800	10800	520	12100	100	1400	1200	0.133	0.005	0.049
J019	0.23	10.47	5.31	12.2	10.4	4.4	248	2.4	1.5	7	8.4	0.0065	0.19	0.13	10	21.7	15.4	78.1	0.6	0.04	0.065	0.03	1	0	13200	1700	580	2100	300	3600	20	800	130	0.008	0.002	0.00325
J020	0.71	68.06	8.09	38.1	24.3	10.6	682	10.4	3.2	3.3	9.6	0.15	0.21	0.13	18	19.1	23.8	160.6	1.9	0.08	0.4	0.03	2.3	0	15800	2600	640	4600	250	7900	40	1300	200	0.031	0.011	0.015
J021	1.2	75.69	7.65	29.2	23.5	9	674	5.9	2.2	3.5	10.7	0.16	0.2	0.15	15	18.4	24.5	174.7	1.4	0.09	0.3	0.02	1.9	0	13500	2900	570	4000	260	6600	20	1200	200	0.021	0.002	0.015
J022	0.54	62.05	8.02	33.8	21.9	9.4	638	6	2.6	3.3	9.8	0.21	0.2	0.22	15	19.5	20.2	175.2	1.4	0.09	0.4	0.013	1.8	0	12900	2500	640	3900	240	6300	20	1100	200	0.024	0.007	0.012
J023	1.3	61.14	10.29	46	31.2	11.6	998	12.2	6	2.2	11.6	0.27	0.27	0.17	21	18.3	32.8	197.8	1.9	0.1	1.5	0.02	2.4	0	16600	3400	820	5500	220	9300	50	1600	400	0.105	0.002	0.019
J024	2.14	91.41	12.88	80.3	47.3	19.4	1347	19	4.4	2.5	12	0.75	0.37	0.17	42	17.6	47	207.5	3.6	0.14	1.6	0.05	3.5	0	20800	4100	740	8700	290	11600	70	1600	600	0.091	0.007	0.044
J025	0.58	64.06	10.22	55.1	29.8	14.5	803	13.9	3.7	2.2	11	0.49	0.27	0.18	32	16.5	29.8	166.3	2.7	0.09	1.5	0.06	2.7	0	17400	3200	780	6600	250	9400	50	1400	500	0.077	0.014	0.027
J026	3.33	254.28	44.63	380.3	107.5	57.2	3276	79.9	5.9	2.6	22.6	2.37	0.78	0.21	196	14.8	122.3	287.7	20.7	0.22	2.7	0.17	10.7	0	77000	11000	670	36000	1010	33000	70	1400	1800	0.338	0.0039	0.135
J027	0.53	49.35	7.77	33.2	22.4	9.8	1009	8.1	3.2	1.7	9	0.23	0.17	0.13	18	14.4	21.1	175.7	1.2	0.09	0.8	0.02	1.9	0	13200	2700	600	4300	190	7200	20	1100	300	0.036	0.002	0.01
J028	1.48	20.82	7.91	38.1	22.7	9.2	905	9.8	2.7	3.1	17.8	0.1	0.25	0.13	13	18.2	27	356.4	1.3	0.09	0.7	0.03	2	4.5	13800	3400	570	5000	260	7400	60	1300	200	0.031	0.002	0.013
J029	1.01	22.17	8.32	36.6	24.6	9.4	787	8.4	2.1	2.9	16	0.08	0.22	0.24	14	19.6	25.1	341.7	1.4	0.1	0.5	0.03	2.1	3.3	13900	3000	560	4500	260	8100	60	1600	130	0.022	0.003	0.017
J030	0.48	21.79	6.34	38.7	18.7	8.2	481	5.7	1.8	2.8	13	0.12	0.25	0.15	13	17.2	20.4	252.4	1.4	0.09	0.7	0.02	1.9	2.7	12200	2800	550	3500	300	6400	50	1200	200	0.033	0.093	0.012
J031	3.54	27.75	8.88	81.2	24.9	18.1	3433	43.5	4.3	3.3	21.9	0.6	0.25	0.16	34	20.6	25.7	332.1	1.8	0.14	2.8	0.04	2.1	2.1	44400	4900	760	3700	260	9300	50	1100	700	0.045	0.003	0.036
J032	0.67	72.95	9.48	60.8	34.5	16.6	985	10.6	4.2	2.4	10.9	0.6	0.3	0.18	36	16.3	32.7	165.6	2.7	0.11	1.5	0.06	2.8	0	19400	3700	710	7100	300	9900	30	1300	600	0.058	0.004	0.046
J033	1.33	126.62	11.74	66.7	47.1	23.5	1565	17.2	5	2.5	11.7	0.73	0.4	0.32	47	15.6	43.9	185	3.6	0.13	2.2	0.08	3.3	0	23300	3800	780	8900	330	11600	50	1500	900	0.101	0.007	0.056
J034	1.96	134.84	8.56	110.7	56	24.3	1281	21.5	2.4	4.6	9.3	0.56	0.27	0.2	61	14.3	60.7	201.8	4.7	0.1	0.9	0.07	4.2	0	31600	3700	690	11800	600	13400	50	1200	600	0.061	0.003	0.022
J035	1.16	87.14	6.88	65.6	53.5	19.1	799	12.7	2.2	3.6	9.8	0.53	0.3	0.19	42	12.9	44.5	133.1	3.1	0.1	1.1	0.16	3	0	22800	6200	610	8300	410	10100	50	1100	700	0.065	0.005	0.017
J036	1.93	104.93	9.09	69.3	62.7	24.9	1320	17.4	4	3.9	11	0.45	0.36	0.29	51	15	55.5	151.2	4	0.11	2	0.11	3.8	0.1	28400	4400	720	9500	490	12000	100	1600	1300	0.068	0.003	0.031
J037	1.7	42.66	8.88	85.5	44	18.8	3523	19.5	3	4.5	25.5	0.65	0.22	0.15	29	19.8	28.4	381.7	4.5	0.15	2.6	0.07	3.8	2.3	27900	7100	840	14500	280	14400	70	1400	800	0.1	0.001	0.052
J038	1.45	70.19	14.07	101.9	30.9	17	2083	19.7	4.3	3.3	26	0.34	0.27	0.16	33	22.3	37.1	367	3	0.22	3	0.05	3	3.8	24700	7200	810	6600	370	12100	90	2000	800	0.067	0.003	0.062
J039	1.36	995.42	8.85	174.6	61.5	31.8	1639	16.7	2.1	4.3	18.9	0.37	0.21	0.34	83	15.2	61.3	287.7	5.5	0.21	1.8	0.07	5.1	1.1	36500	6400	670	10600	920	15200	90	2200	1200	0.118	0.054	0.029
J040	1.42	67.39	2.72	63.5	42.6	13.5	453	13.7	1.6	4.6	12.8	0.03	0.14	0.09	26	16.9	36	112.4	2.8	0.06	0.2	0.013	3.4	0	27000	2700	760	14500	390	12200	90	800	200	0.02	0.13	0.006
J041	5.74	474.81	11.19	220.7	64.7	25.1	5927	106.9	11.1	3.8	47.4	0.82	0.4	0.24	55	33.3	44	729.7	5.4	0.18	6.2	0.09	3.2	1.2	63400	12600	1210	6400	280	18400	80	1400	1700	0.146	0.004	0.134
J042	2.17	108.47	10.97	78.7	35.6	18.2	1557	20.6	4.2	4.9	23.4	0.11	0.11	0.09	43	23.1	43	273.1	3.5	0.32	0.8	0.03	4.7	0.2	30600	5900	770	8800	960	13800	110	3100	400	0.042	0.002	0.017
J043	0.8	156.38	3.98	26.1	14.9	7	432	13.8	24	1.6	27.3	0.02	0.17	0.09	19	43.2	31.8	183.2	3.3	0.12	2.2	0.013	2.7	0	12000	7900	1120	4400	180	11000	70	900	900	0.144	0.007	0.177
J044	2.03	178.89	7.59	77.6	52	31.6	1289	16.8	2.2	4.1	23.6	0.13	0.1	0.09	74	14.5	130.3	242.9	7.5	0.22	0.9	0.03	6.3	0.2	37900	10400	720	15300	1110	15100	110	2400	600	0.058	0.003	0.025
