# Supplementary material for: Lithology as a factor for the distribution of metals in stream sediments associated with sediment-hosted Cu deposits: a case study from the Alta-Kvænangen tectonic window, northern Norway
Source: Environ Geochem Health. 2025 Mar 4;47(4):97. doi: 10.1007/s10653-025-02387-y (PMC11880057; doi:10.1007/s10653-025-02387-y)
Supplement: Supplementary file 4 — Supplementary file4 (XLSX 54 KB) [file 10653_2025_2387_MOESM4_ESM.xlsx]

## Sheet: Sheet1
	In mg/kg	Al	As	Ba	Be	Ca	Cd	Co	Cr	Cu	Fe	K	Li	Mg	Mn	Mo	Ni	Pb	Rb	Sb	Sc	Se	Sn	Sr	Ti	U	V	Y	Zn	Σ (no Mg)	Σ
Annaselva	J001_1	8.06548	1.00819	0.818527	<LOD	<LOD	<LOD	0.0399281	<LOD	0.269515	9.9421	0	<LOD	42.6033	11.0501	0.139748	0.139748	0	0.0299461	<LOD	<LOD	0.139748	0	0.299461	0	0.0698742	0.568976	0.0499102	0.698742	33.33	75.9333
	J001_2	65.0749	1.48533	150.769	0.063885	1720.23	0.063885	1.18587	0.147734	1.40547	272.386	70.1937	<LOD	425.402	254.757	0.0159713	1.61709	0.978239	0.267518	<LOD	0	0.0758634	0.0239569	7.63426	0.343382	4.12458	0.251547	0.630864	5.17469	2558.9	2984.3
	J001_3	1271.65	19.8004	46.133	0.147734	164.228	0.0239569	1.35356	2.224	8.79617	4018.84	0	<LOD	20.2875	101.457	0.431224	2.12418	3.05051	0.0439209	0.0479138	0.814534	0.207626	0.0319425	1.37353	26.7918	1.01817	4.67558	5.52605	5.66979	5686.46	5706.75
	J001_4	1056.45	8.13735	16.2987	0.0878419	20.9982	0.0159713	1.84867	5.13476	5.17469	2810.93	20.567	0.459173	169.431	36.6341	0.543023	3.45778	1.76882	0.243562	0.0399281	0.702735	0.139748	0.135756	0.375324	60.6947	1.03015	2.75903	2.01637	5.98123	4062.63	4232.06
	J001_5	222.224	2.57736	0.670793	<LOD	0	0.0159713	0.159713	1.21781	1.28169	110.703	0	<LOD	2.78698	2.11419	0.219605	0.624875	0.0698742	0.0399281	0.0479138	5.20663	1.04811	0.187662	0	21.9864	0.147734	0.347375	0.135756	5.20862	376.235	379.022
	J001_6	2277.68	1.29667	45.4911	0.0499102	117.462	0.0109802	2.0543	4.83729	4.90218	2245.23	390.584	2.33779	1053.31	25.2346	0	6.29068	1.04811	6.5582	0	0.321421	0.26652	0	1.2238	9.32921	0.210621	2.16111	1.58016	5.78059	5151.94	6205.25
	J001_7	48793.8	6.95565	400	0.987903	1318.17	0.0201613	6.37097	103.347	22.6815	22118.7	23129.6	16.1492	6471.33	102.036	0.665323	28.246	3.83065	114.597	1.14919	59.7379	0.423387	2.35887	20.3629	3014.46	1.6129	74.4355	12.1371	59.6169	99412.4	105884
	J003_1	<LOD	0.295351	0.200076	<LOD	<LOD	<LOD	<LOD	<LOD	0.209604	0	0	<LOD	23.2755	2.19131	0.0381098	0	0	0.0190549	<LOD	<LOD	0.0476372	0	0.104802	<LOD	0.0285823	0.219131	0.00952744	0	3.36319	26.6387
	J003_2	31.3948	0.217226	105.606	0.0381098	1482.26	0.0304878	0.339177	0.0419207	1.44436	0.133384	11.8712	<LOD	332.172	84.6418	<LOD	0.66311	0	0.316311	<LOD	0.00762195	0.0114329	0	4.32165	0	2.27134	0.0266768	0.285823	0	1725.93	2058.1
	J003_3	766.852	5.59451	24.2454	0.114329	243.335	0.00762195	0.472561	1.2843	25.0572	1087.15	0	0.0114329	29.3979	74.2683	0.335366	1.6654	0.979421	0.0304878	0.0304878	0.407774	0.0533537	0.00762195	0.659299	12.8125	0.644055	1.16616	4.56174	2.83155	2254.58	2283.97
	J003_4	916.406	7.44284	12.5648	0.0838415	11.8788	0.00762195	0.97561	4.80564	13.3346	2416.53	20.705	1.26905	260.503	39.8133	0.54497	2.86966	0.998476	0.27439	0.0495427	0.499238	0.106707	0.0342988	0.609756	53.7271	1.1128	2.1532	1.25762	5.66692	3515.72	3776.23
	J003_5	110.008	2.04459	1.01372	<LOD	0	0.00381098	0.0609756	0.807927	1.08994	49.6475	0	0.0152439	13.8186	1.47675	0.110518	0.798399	0.127668	0.0724085	0.0266768	0.297256	0.268674	0.0228659	0.0209604	6.34718	0.0914634	0.297256	0.282012	3.36319	178.295	192.113
	J003_6	2779.12	1.67969	47.0274	0.0619284	536.899	0.00571646	2.30183	6.91692	6.36147	3348.69	463.781	3.29745	1484.77	34.1911	0.0161966	7.85442	1.55774	8.01734	0	0.428735	0.13529	0	2.06841	18.6042	0.413491	3.10595	3.27649	8.56707	7284.38	8769.15
	J003_7	44904.9	7.2693	391.525	1.03578	2329.28	0.0376648	5.9322	94.5386	18.1168	24162.6	21895.2	16.29	6363.79	101.431	0.94162	26.0075	4.74576	97.9849	1.80791	64.9153	0.225989	3.03202	38.4746	3975.03	2.12806	73.4087	14.6328	46.7043	98278.2	104642
	J007_1	0	0.837154	0.906916	<LOD	<LOD	0.00996612	0.0199322	<LOD	0.946781	1.69424	0	<LOD	42.2862	7.95296	0.089695	0.0199322	0.0199322	0.0298983	<LOD	<LOD	0.169424	0	0.378712	0	0.0298983	0.408611	0.0199322	<LOD	13.534	55.8202
	J007_2	26.187	0.637831	148.475	0.035878	1950.32	0.12358	0.845127	0.147499	4.37712	6.13913	37.8712	0.00398645	444.537	236.396	<LOD	1.60654	1.12019	0.410604	<LOD	0.00398645	0.0478374	0	8.66653	0	2.45166	0.0518238	0.267092	0	2426.19	2870.72
	J007_3	1343.44	12.641	48.7941	0.143512	352.055	0.0518238	1.94539	2.18457	34.0801	2392.05	0	0.00398645	31.7002	214.395	0.294997	3.75523	6.60554	0.0558102	0.0518238	0.78533	0.107634	0.0996612	1.7341	25.597	0.988639	2.77058	7.28324	9.90233	4461.82	4493.52
	J007_4	1122.38	8.99342	23.0536	0.0956747	81.2517	0.0199322	1.57863	5.13056	13.2828	2817.44	53.8928	0.542157	187.77	68.8579	0.442496	3.72334	3.10544	0.298983	0.0677696	0.613913	0.167431	0.17939	0.486346	71.768	1.51485	2.88619	1.62248	11.9354	4295.33	4483.1
	J007_5	248.73	2.93602	1.06039	<LOD	<LOD	0.0119593	0.107634	1.36336	3.2051	49.3861	0	0.00797289	1.766	2.29021	0.187363	0.679689	0.229221	0.0518238	0.0478374	2.75065	0.855093	0.279051	0	20.7156	0.143512	0.406618	0.203309	3.97648	339.625	341.391
	J007_6	2922.43	1.86964	191.674	0.0588001	243.362	0.0149492	2.77158	6.93343	30.0269	3207.43	497.156	3.51804	1595.62	36.768	0.0578035	9.03229	3.11939	6.87064	0	0.497309	0.253139	0	4.28144	14.2396	0.263105	3.46223	2.61013	12.6789	7201.38	8797
	J007_7	46546	6.83694	436.228	0.923379	955.187	0.0392927	7.11198	102.22	32.6326	23283.7	22006.6	17.3477	6872.32	109.057	1.11984	31.9646	4.95088	102.77	1.43418	63.3202	0.353635	3.79175	23.7917	3163.18	1.63065	75.9528	12.1415	54.3418	97044.6	103917
	J010_1	<LOD	0.186275	0.205882	<LOD	<LOD	<LOD	<LOD	<LOD	0	0	0	<LOD	6.66667	4.54902	0.0294118	0	0	0	<LOD	<LOD	0.0588235	0	0.0784314	<LOD	0.00980392	0.568627	0.0588235	<LOD	5.7451	12.4118
	J010_2	25.0824	0.223529	49.5333	0.0156863	1178.29	0.0509804	0.490196	0.0627451	0.796078	11.2431	24.451	<LOD	192.306	144.227	0	0.454902	0.623529	0.156863	<LOD	0	0.0313725	0	3.73725	0	0.827451	0.133333	0.117647	0	1440.55	1632.85
	J010_3	523.91	2.47451	9.78039	0.0352941	130.949	0.0117647	0.552941	1.0902	4.03922	885.592	0	<LOD	0	63.4157	0.109804	0.92549	1.6549	0.00784314	0.0117647	0.223529	0.0509804	0.0627451	0.458824	15.7529	0.32549	1.97255	1.65882	0.917647	1645.98	1645.98
	J010_4	820.188	3.27451	10.2471	0.054902	40.7569	0.0156863	1	4.26275	4.87059	1708.46	44.5882	0.427451	118.212	53.7059	0.184314	1.98824	1.59608	0.141176	0.0235294	0.403922	0.105882	0.2	0.278431	61.4902	0.878431	3.21569	1.07451	6.44706	2769.88	2888.09
	J010_5	122.396	0.833333	0.760784	<LOD	0	0.0156863	0.0745098	1.05098	0.894118	65.7275	0	0.0156863	14.6941	4.50784	0.0862745	0.460784	0.17451	0.054902	0.0235294	1.6549	0.633333	0.0588235	0	10.3275	0.0705882	0.368627	0.168627	6.99804	217.357	232.051
	J010_6	2235.85	0.631373	27.102	0.0352941	353.152	0.0186275	2.60196	6.19118	5.54902	2939.5	340.835	3.00588	1550.03	40.2873	0	6.50686	1.75098	4.72941	0	0.477451	0.290196	0	1.3402	23.5608	0.170588	3.6	2.20392	8.83627	6008.22	7558.25
	J010_7	36942	4.50593	336.561	0.869565	1661.94	0.0395257	5.75099	80.1383	14.6047	21566.8	19442	13.2213	6065.38	91.087	0.632411	22.2727	4.92095	81.7194	1.24506	62.2925	0.256917	2.82609	31.6008	3533.18	1.77866	64.0711	12.1344	196.719	84175.1	90240.5
	J010_T1_7	36481.2	10.6777	405.037	0.897436	3464.85	0.14652	9.79853	84.707	27.967	24574.8	17683.7	14.7802	7202.84	391.557	1.00733	30.1099	10.4762	78.37	1.20879	57.9121	1.68498	2.30769	34.011	3263.33	4.81685	66.8681	16.3736	146.575	86865.2	94068.1
Møllneselva	J018_1	0	0.0384541	0	<LOD	<LOD	<LOD	<LOD	<LOD	0.192271	0	0	<LOD	0.49029	0.0769083	<LOD	0	0	0	<LOD	<LOD	<LOD	0	0.0288406	0	<LOD	<LOD	<LOD	<LOD	0.336474	0.826764
	J018_2	63.83	0.065372	16.07	0.0153817	1703.75	0.0307633	0.0922899	0.161507	10.4864	85.1106	0	<LOD	115.178	31.1632	0.00769083	0	0.00769083	0.065372	<LOD	0.0538358	0.00769083	0.0115362	1.73813	0.565276	0.0230725	0.0730629	0.284561	0	1913.61	2028.79
	J018_3	633.778	3.11863	19.0117	0.0307633	313.924	0.0230725	1.47279	1.12286	23.6724	2457.48	<LOD	0.130744	515.693	342.419	0.223034	1.72275	0.903672	0	0.0346087	0.442223	0.0422996	0.0692175	0.796001	41.6766	0.303788	2.01115	0.596039	5.37204	3850.37	4366.07
	J018_4	454.755	2.32648	11.9708	0.0269179	31.1132	0.00384541	1.07287	2.75332	10.3942	3664.7	41.1229	0.584503	1114.32	120.742	0.153817	2.11498	0.611421	0.265334	0.0269179	0.526822	0.0422996	0.0999808	0.0307633	33.6474	0.169198	2.62257	0.365314	3.41088	4385.65	5499.97
	J018_5	23.8339	0.132667	0.361469	<LOD	0	<LOD	0.0153817	0	0.434532	27.1352	0	0.00384541	0.976735	1.35166	0.0192271	0.013459	0.0826764	0.046145	0.00769083	0	0.032686	0.0153817	0.0980581	1.56316	0.0153817	0.115362	0.0115362	0	55.2894	56.2661
	J018_6	1882.59	0.364353	62.8206	0.0365314	3137.79	0.0221111	6.92944	4.52125	310.053	3542.2	321.778	2.25534	2012.98	70.7374	0	6.3334	1.7362	3.63103	0	0.98731	0.417227	0	3.17535	59.3482	0.251875	3.10902	2.61296	4.5347	9428.24	11441.2
	J018_7	26645.9	3.71094	288.887	0.527344	5706.07	0.0390625	4.19922	57.4609	104.473	20884.5	12564.7	7.16797	4893.03	116.133	0.488281	16.4062	5.80078	43.5352	1.13281	58.418	0.332031	1.71875	79.0234	3547.95	2.03125	51.1914	10.9961	163.789	70366.6	75259.6
	J019_1	<LOD	0.00945716	0.0378286	<LOD	<LOD	<LOD	<LOD	<LOD	0	0	0	<LOD	0	1.24834	<LOD	0	0	0	<LOD	<LOD	0.00945716	0	0.00945716	<LOD	<LOD	<LOD	<LOD	<LOD	1.31455	1.31455
	J019_2	12.892	0.0113486	16.0696	0.00756573	197.326	0.00756573	0.0340458	0.0529601	0.537167	8.6098	0	<LOD	19.7617	24.3503	<LOD	0	0.0491772	0.0453944	<LOD	<LOD	0.00378286	0.0189143	0.453944	0	0.0302629	0.00756573	0.1324	0	260.639	280.401
	J019_3	218.544	0.72631	8.2996	0.0151315	42.4513	0	0.915453	0.382069	0.559864	625.542	<LOD	0.00756573	9.75979	135.718	0.0794401	0.968413	1.24834	0	0.00378286	0.0340458	0.00756573	0.00756573	0.317761	11.1178	0.404766	0.760356	0.412332	0.72631	1049.25	1059.01
	J019_4	524.169	0.571212	16.0583	0.02648	11.08	0.00378286	0.756573	1.80443	3.97201	1603.32	58.2826	0.771704	240.598	35.3357	0.0491772	1.84982	0.586344	0.431246	0.0189143	0.151315	0.00756573	0.00756573	0.249669	36.6673	0.128617	1.40344	0.412332	1.12351	2299.24	2539.84
	J019_5	23.8093	0.069983	0.306412	<LOD	<LOD	<LOD	0.0151315	0.0151315	0	8.71761	0	0.0113486	1.72877	0.501229	0.0151315	0.202383	0.175903	0.0378286	0	0	0.00945716	0.189143	0	2.16947	0.0113486	0.0643087	0.00756573	0	36.3287	38.0575
	J019_6	1016.66	0.350861	17.2451	0.0179686	719.099	0.00472858	1.17269	2.19784	2.74258	1444.39	247.602	1.0592	877.5	22.7114	0	3.20598	1.34859	2.38604	0	0.192926	0.00851144	0.0349915	2.57897	26.7297	0.427464	1.26253	3.8311	0.627955	3517.88	4395.38
	J019_7	21832.6	5.06446	213.941	0.478821	4411.6	0.0736648	2.89134	59.3554	8.93186	26436.7	10666.7	5.24862	3528.34	92.4309	0.515654	11.8969	7.20074	38.0663	1.43646	57.3665	0.0552486	1.73112	70.1657	4414.46	3.77532	44.5488	17.7901	79.5764	68484.7	72013
	J024_1	0	0.738538	0.47957	<LOD	<LOD	<LOD	0.0191828	<LOD	0.690581	0.0863227	0	<LOD	30.2513	14.1473	0.0863227	0.0383656	0	0.047957	0.00959141	<LOD	0.182237	0	0.211011	<LOD	0.00959141	1.57299	0.00959141	0	18.3292	48.5805
	J024_2	46.6066	1.07807	67.301	0.0191828	1673.47	0.391329	1.03587	0.241703	5.4671	7.65778	2.44389	<LOD	179.789	373.635	<LOD	2.84289	1.51544	0.211011	0.0230194	0.0191828	0.0690581	0.00383656	3.10762	0	0.0268559	0.203338	0.422022	0.448878	2188.24	2368.03
	J024_3	833.608	7.0516	20.1074	0.0460387	249.588	0.0844044	3.49894	1.96432	18.3081	1544.06	<LOD	0.0575484	95.0432	501.508	0.299252	4.11279	4.33148	0	0.0844044	0.717437	0.0920775	0.0383656	0.709764	27.4468	0.928448	4.97218	2.95032	7.90332	3234.46	3329.51
	J024_4	1312.43	4.92615	21.4809	0.0498753	74.0303	0.0345291	3.47593	5.51698	15.4498	3498.81	95.2005	1.13946	961.634	126.38	0.253213	6.79455	1.4694	0.563975	0.061385	1.00902	0.0997506	0.107424	0.460387	53.7733	0.433532	5.96202	0.72511	21.7149	5252.35	6213.99
	J024_5	66.8713	0.665644	0.333781	<LOD	0	0.0230194	0.126607	0.180318	1.09726	17.0478	0	<LOD	2.80836	3.18243	0.0767312	0.443123	0.151544	0.0383656	0.0460387	0.85939	0.366392	0.12277	0.0901592	4.79378	0.0230194	0.441205	0.0690581	0	97.0497	99.858
	J024_6	4493.81	1.37157	51.08	0.068099	1030.05	0.0796087	4.9156	14.6499	22.0746	7276.72	628.387	4.17706	4356.81	105.763	0.0623441	12.7048	2.02283	5.86323	0	1.31402	0.419144	0	2.45252	77.6568	0.282946	14.5607	2.99252	18.8135	13772.3	18129.1
	J024_7	33409.3	3.6692	313.574	0.627376	3843.38	0.0380228	5.07605	73.4411	13.0228	18728.5	15639	9.73384	6913.75	123.726	1.52091	23.9354	4.58175	60.5894	1.02662	55.2852	0.171103	1.95817	55.6844	3228.76	1.73004	59.3726	11.8061	79.3726	75748.9	82662.6
	J028_1	3.02794	0.205118	0.957218	<LOD	<LOD	<LOD	<LOD	0.664192	0.126978	0.351631	0	<LOD	34.3426	8.95683	0.0683727	0	0	0.00976753	<LOD	<LOD	0.0683727	0	0.459074	<LOD	0.00976753	0.302794	0.00976753	<LOD	15.2178	49.5605
	J028_2	38.7927	0.277398	102.79	0.011721	1404.92	0.0546982	0.367259	0.156281	1.38308	3.05919	0	<LOD	208.724	242.235	<LOD	0.351631	0.519633	0.0820473	<LOD	0	0.0312561	0	6.36062	0	0.0312561	0.0390701	0.351631	0	1801.81	2010.53
	J028_3	672.248	4.0086	32.7056	0.0429771	268.154	0.0156281	1.79723	1.35573	4.53604	1463.13	0	0.0351631	82.27	369.721	0.277398	1.64876	2.53565	0.00781403	0.0351631	0.26177	0.0429771	0.0312561	1.11741	22.1567	0.773589	1.49248	2.25825	4.45399	2854.84	2937.11
	J028_4	937.511	2.44188	55.6945	0.0390701	31.2561	0.00781403	1.5042	3.00059	4.86423	2387.86	81.68	1.07052	542.45	86.9584	0.265677	2.53174	1.01192	0.597773	0.0351631	0.293026	0.0429771	0.187537	0.496191	67.5093	0.199258	2.02774	0.621215	7.89217	3677.6	4220.05
	J028_5	35.8273	0.455167	1.30104	<LOD	<LOD	0.00390701	0.0468842	2.33249	0.156281	18.3024	0	0.0390701	0.722797	1.74839	0.0507912	0.0175816	0.15042	0.0390701	0.011721	0.0703262	0.181676	0.011721	0.0683727	9.02325	0.0195351	0.171909	0.136745	0	70.166	70.8888
	J028_6	2214.43	0.600703	79.9697	0.0400469	825.184	0.00976753	2.15569	6.03536	5.06935	3110.51	466.783	2.49951	2121.81	41.9945	0	6.21801	1.4749	4.54874	0	0.327212	0.0996288	0	2.83258	54.7119	0.302794	2.93124	2.70268	7.24849	6838.68	8960.49
	J028_7	28173.9	3.28794	308.327	0.505837	3629.36	0.0389105	3.67704	70.2724	8.94942	16177.5	12958	7.74319	4790.8	84.4747	0.719844	16.3813	4.90272	46.965	1.03113	55.6226	0.077821	1.6537	62.5875	2850.66	1.75097	44.9611	11.2257	62.1012	64586.8	69377.6
	J033_1	0	0.722869	0.760421	<LOD	<LOD	0.00938791	0.0281637	0.40368	0.675929	1.01389	0	<LOD	26.0796	16.0721	0.131431	0.0657154	0	0.0469395	0.00938791	<LOD	0.215922	0	0.234698	0	0.0187758	2.21555	0.00938791	0	22.6342	48.7139
	J033_2	38.3327	0.762298	64.694	0.0112655	1760.92	0.431844	1.01014	0.24033	9.26023	10.0601	0	<LOD	153.038	392.576	0	3.09425	1.21292	0.180248	0.022531	0.00375516	0.0826136	0	3.48104	0	0.022531	0.229065	0.319189	0.390537	2287.33	2440.37
	J033_3	931.772	7.11228	22.6962	0.0413068	267.803	0.120165	5.70409	1.71611	31.5734	1695.26	<LOD	0.0413068	46.763	743.323	0.337965	5.26098	5.13331	0.00751033	0.120165	0.747278	0.153962	0.0337965	0.758543	26.2486	0.732257	5.60646	3.3083	8.1487	3763.77	3810.53
	J033_4	1432.59	3.86406	20.8487	0.0563275	34.878	0.0300413	4.41232	6.87195	20.0263	4705.47	101.911	1.26925	1003.89	109.2	0.206534	6.88321	0.938791	0.904994	0.0675929	1.00638	0.101389	0.0788584	0.46564	62.009	0.435599	7.31881	0.58205	15.8355	6538.27	7542.16
	J033_5	62.2869	0.568907	0.277882	<LOD	<LOD	0.0112655	0.150207	1.01765	1.51333	35.6534	0	0.045062	1.67105	2.19114	0.0638378	0.234698	0.189636	0.0525723	0.0488171	1.19414	0.538866	0.0525723	0.0356741	6.98273	0.0262861	0.484416	0.0938791	0	113.714	115.385
	J033_6	4201.3	2.11697	34.0424	0.0544499	799.448	0.0384904	5.37739	15.3286	29.1748	7223.47	572.115	3.78896	4256.67	96.2758	0.0150207	12.8427	1.7255	5.24033	0	1.3068	0.612092	0.00657154	2.15171	96.5415	0.311679	15.2103	3.0107	17.2118	13138.7	17395.4
	J033_7	32990.4	4.03595	275.098	0.702614	6210.25	0.0653595	5.89869	84.2974	27.4673	24617	14382.6	10.8824	7536.73	167.99	0.816993	24.1013	5.99673	52.4673	1.17647	42.9739	0.294118	1.91176	62.6634	4316.94	2.51634	69.6569	14.951	44.6732	83417.9	90954.6
	J033_T1_7	34973.3	17.8862	379.634	0.731707	9236.02	0.691057	21.8902	102.033	110.305	37493.5	13230.9	13.7398	12272.6	1467.48	1.56504	50.6504	15.752	51.8089	1.42276	43.9634	1.91057	1.60569	64.8577	4327.15	7.47967	93.8821	21.1992	79.4715	101811	114083
	J033_T2_7	36510.5	17.871	386.258	0.790323	8215.02	0.709677	22.1452	100.548	107.419	35559.9	13373.8	13.9194	12426.5	1519.18	1.51613	50.0806	15.5161	53.5968	1.3871	38.9516	2.06452	2.06452	61.7581	4176.76	7.3871	93.4355	19.9516	96.5161	100449	112876
	J033_T3_7	37416.7	19.2197	387.023	0.841889	8627.97	0.718686	23.039	105.216	108.686	38293	14410.9	16.4271	13064.8	1654.48	1.58111	53.7372	14.9076	55.5647	1.45791	47.8029	2.423	1.45791	63.2033	4331.7	6.83778	98.193	21.6632	82.0534	105847	118912
Brakkelva	J016a_1	0	0.15851	1.18883	<LOD	<LOD	<LOD	<LOD	<LOD	1.0105	0.277393	0	<LOD	75.0248	1.26808	0.128789	0	0	0.0198138	<LOD	<LOD	0.0693481	0.00990688	0.743016	0	0.00990688	0.00990688	0.0198138	<LOD	4.91381	79.9386
	J016a_2	85.3418	0.206063	408.599	0.0594413	8771.74	0.182287	0.118883	0.134734	4.25203	8.4684	42.869	0.0911433	1198.59	948.021	0	1.99723	0	0.0396275	<LOD	0.0594413	0.0752923	0.015851	31.8011	0	2.53616	0.015851	1.5534	10.9451	10319.1	11517.7
	J016a_3	5479.39	28.4248	370.438	0.364573	1274.29	0.11492	11.8883	4.45809	93.1563	13850.9	0	0.221914	555.237	8866.63	2.25084	23.8003	0.729146	0.0237765	0.162473	2.41331	0.439865	0.031702	6.26907	40.5469	1.28789	7.98098	9.29265	75.7717	30151.3	30706.6
	J016a_4	2798.32	25.4052	75.7083	0.22984	30.8342	0.0198138	3.72499	6.67723	29.4393	13247.1	34.7612	0.376461	4755.85	1803.51	1.35526	9.29661	1.35526	0.0435903	0.0515158	3.13057	0.574599	0.0713295	0.122845	41.9933	1.79116	6.79215	10.9729	36.6475	18170.3	22926.1
	J016a_5	179.631	4.38875	12.4589	0.00396275	814.183	0.0198138	0.245691	1.6168	3.11076	431.042	0	0.0396275	179.104	66.4969	0.800476	0.869824	1.04815	0.047553	0.0990688	0.582524	1.44839	0.0752923	0.683574	8.34357	0.134734	0.685556	6.32851	0	1534.38	1713.49
	J016a_6	2939.78	5.2655	96.0699	0.0832178	10009.4	0.104022	1.96552	5.23182	17.5243	6146.91	117.037	2.3618	4918.15	278.986	0.265504	6.30077	8.27026	2.33208	0	1.5316	0.875768	0	6.73271	39.7702	0.425996	5.92728	31.6267	16.8724	19741.6	24659.8
	J016a_7	42689.8	6.16732	357.237	0.817121	5973.97	0.0583658	5.66148	90.4864	15.3307	34553.5	23499.2	27.0233	11429.5	129.805	0.914397	28.249	5.01946	69.4747	1.22568	54.2607	0.758755	2.15953	58.249	5438.66	2.87938	91.537	16.4397	41.3424	113160	124590
	J016b_1	2.45215	0.249203	2.22289	<LOD	<LOD	<LOD	<LOD	<LOD	1.29585	1.95375	0	<LOD	90.1017	1.41547	0.169458	0.109649	0	0.0099681	<LOD	<LOD	0.099681	0	0.966906	0.0797448	0.0099681	0.0099681	0.0299043	6.9378	18.0124	108.114
	J016b_2	58.11	0.267145	384.326	0.0438596	8643.4	0.163477	0.143541	0.0637959	4.66108	4.54147	42.2608	0.0717703	1147.76	648.688	<LOD	1.2799	0	0.0518341	<LOD	0.0518341	0.0558214	0	32.201	<LOD	2.04545	0.0119617	1.38357	4.95614	9828.78	10976.5
	J016b_3	5157.56	26.1085	376.033	0.358852	981.049	0.119617	11.1284	4.15072	89.7847	12782.4	0	0.191388	462.277	8584.31	2.08533	23.1938	0.295056	0.00797448	0.155502	2.34848	0.41866	0.0438596	6.63078	37.4841	1.0008	7.47209	4.63716	74.8206	28173.8	28636.1
	J016b_4	2988.92	26.6906	84.2145	0.247209	43.6324	0.0199362	4.12281	6.77831	30.614	13859.7	29.2145	0.358852	4731.08	2107.7	1.34769	10.0598	1.24402	0.0398724	0.0518341	3.18182	0.606061	0	0.099681	44.4976	1.94179	7.04545	11.1085	38.2935	19301.7	24032.8
	J016b_5	199.486	4.80263	13.5885	0.00398724	817.057	0.0279107	0.267145	1.57895	3.25359	406.9	0	0.0318979	160.558	73.3074	0.88118	0.891148	1.09051	0.0518341	0.099681	0.653907	1.46132	0.0598086	0.735646	7.88477	0.151515	0.705742	6.91388	0	1541.89	1702.44
	J016b_6	2934.55	5.625	102.86	0.0897129	10394.7	0.121611	1.9697	5.31998	18.0851	6430.59	110.592	2.38736	4927.61	325.693	0.287081	6.30881	8.48884	2.26774	0	1.6876	0.897129	0	7.08134	39.4049	0.442584	6.0317	35.3748	15.9679	20456.8	25384.4
	J016b_7	42637.3	6.04478	357.854	0.764925	5782.54	0.0559701	5.48507	91.8284	14.1045	34605.3	23811	26.8657	11235.7	109.832	0.951493	29.5336	4.75746	69.9627	1.19403	52.9104	0.820896	2.59328	56.2687	5469.1	2.81716	91.847	13.694	189.925	113435	124671
	J016c_1	0	0.165692	1.82261	<LOD	<LOD	<LOD	<LOD	<LOD	1.10136	9.4347	0	<LOD	76.54	1.12086	0.136452	0	0	0.0194932	<LOD	<LOD	0.0779727	0	0.808967	0	0.00974659	<LOD	0.0194932	<LOD	14.7173	91.2573
	J016c_2	45.6257	0.253411	389.52	0.0350877	8549.46	0.152047	0.11306	0.0896686	4.21053	3.16569	0	0.0350877	987.93	592.48	<LOD	1.24756	0	0.0545809	<LOD	0.0311891	0.0584795	0	31.0058	<LOD	0.0233918	0.0116959	1.39571	5.41131	9624.38	10612.3
	J016c_3	5290.69	25.922	383.458	0.385965	995.22	0.11306	11.3255	4.20273	89.7778	12791	0	0.222222	519.47	8820.98	2.06238	23.2943	0.34308	0.00779727	0.163743	2.41715	0.436647	0.042885	6.67057	36.3275	1.09942	7.54386	5.33723	75.575	28574.6	29094.1
	J016c_4	2963.31	27.5361	83.3996	0.241715	67.8908	0.0194932	4.05848	6.77193	30.2222	14056.4	31.8129	0.374269	4796.29	1960.37	1.40351	10.0741	1.17739	0.0389864	0.0506823	3.35673	0.623782	0.0116959	0.101365	43.7115	1.97661	7.09942	10.5614	37.3567	19350	24146.3
	J016c_5	191.372	4.68421	13.7934	0.00389864	752.16	0.0233918	0.25731	1.66472	3.08382	406.306	0	0.0350877	172.647	67.386	0.881092	0.879142	1.06628	0.0623782	0.0974659	0.651072	1.44834	0.0545809	0.773879	9.43665	0.148148	0.709552	6.47563	0	1463.45	1636.1
	J016c_6	2985.74	5.73879	105.216	0.0935673	10716	0.124756	2.00195	5.43762	18.307	6688.55	110.682	2.4269	5122.38	321.392	0.285575	6.42788	8.67251	2.28947	0	1.78168	0.912281	0	7.29922	39.9708	0.440546	6.12573	36.5039	16.8869	21089.3	26211.7
	J016c_7	42522	6.96181	363.281	0.729167	5827.07	0.0520833	5.53819	91.2153	15.7292	34022.8	23903.2	26.9792	11674.3	114.635	1.00694	30.191	5.06944	70.6944	1.16319	50.2083	0.885417	2.1875	51.4062	5393.39	2.88194	91.9444	14.1667	189.653	112805	124479
	J039_1	4.19662	0.106858	1.58345	<LOD	<LOD	<LOD	0.0097144	<LOD	2.80746	0.903439	0	<LOD	35.5158	10.6178	0.048572	0.0680008	0	0.0194288	<LOD	<LOD	0.145716	0	0.39829	<LOD	0.0097144	0.612007	0.0194288	0.864581	22.4111	57.9269
	J039_2	61.5504	0.213717	108.479	0.015543	3276.73	0.217602	1.40276	0.202059	82.8327	10.3439	0	<LOD	236.592	411.98	<LOD	2.26928	0.0388576	0.151545	<LOD	0.0310861	0.0699437	0	7.3402	0	0.0505149	0.136002	0.571207	2.13328	3966.76	4203.35
	J039_3	1441.67	5.96075	47.4607	0.0544006	540.26	0.0660579	7.87255	2.09442	266.614	4588.27	0	0.0660579	124.368	595.555	0.264232	6.34933	2.75889	0.015543	0.0427433	1.13464	0.167088	0.0310861	1.59705	27.9425	1.39887	6.44259	4.6396	26.6136	7575.34	7699.71
	J039_4	1916.43	6.25219	34.9913	0.0582864	20.0039	0.0233146	7.84923	5.61492	231.817	8174.65	84.6823	1.08801	1056.79	259.915	0.396347	12.5588	2.16437	0.493491	0.0427433	1.21624	0.198174	0.015543	0.474063	117.082	0.233146	13.8294	1.84574	50.4877	10944.4	12001.2
	J039_5	75.306	0.821838	0.862638	<LOD	18.232	0.00388576	0.213717	0.38469	9.66388	64.6027	0	0.0427433	6.60968	3.41752	0.097144	0.417719	0.149602	0.0699437	0.0310861	0.279775	0.355547	0.0233146	0.122401	15.6305	0.015543	1.41053	0.170973	0	192.326	198.935
	J039_6	6049.06	1.41344	53.8362	0.0922868	1116.59	0.0281718	7.40626	25.8335	221.525	12504.2	1102.59	4.29085	5479.78	148.368	0.0437148	19.0014	1.95454	12.5549	0	1.87002	0.258403	0.0213717	2.64329	406.341	0.191374	33.0785	2.78706	42.4626	21758.4	27238.2
	J039_7	33297	2.86807	299.35	0.669216	9229.2	0.0382409	6.78776	79.4455	66.0612	23179	12665.1	8.68069	9332.49	263.92	0.745698	25.7361	5.0478	45.7361	0.726577	46.826	0.229446	1.47228	77.2849	4253.14	1.56788	79.8853	14.9522	74.9522	83726.3	93058.8
	J041_1	0	0.114635	1.91058	<LOD	<LOD	<LOD	0.0191058	<LOD	2.49331	2.18762	0	<LOD	72.7264	18.9912	0.200611	0.0955292	0	0.0477646	<LOD	<LOD	0.152847	0	0.840657	<LOD	0.0191058	0.0286588	0.0286588	<LOD	27.1303	99.8567
	J041_2	89.9274	0.19488	234.99	0.0305694	7379.08	0.298051	1.28391	0.236912	17.5392	42.35	0	0.00382117	585.908	943.592	0.00382117	4.51662	0	0.152847	<LOD	0.0267482	0.0840657	0	21.6775	0	0.0382117	0.0382117	0.68781	16.6374	8753.39	9339.3
	J041_3	6202.11	47.18	243.592	0.29423	1279.19	0.202522	11.689	7.79901	253.042	29766	0	0.0917081	123.71	3502.41	1.97937	23.0875	2.44937	0.0573175	0.0955292	1.14253	0.890332	0.0496752	6.75201	59.4001	1.73863	15.4031	9.56439	94.3065	41530.6	41654.3
	J041_4	3258.69	39.4689	66.2094	0.133741	77.8793	0.0649599	4.74589	8.376	89.2778	19105.4	41.8609	0.576997	290.741	1016.26	1.65075	10.2178	2.38823	0.171953	0.0420329	2.13985	1.1731	0.0496752	0.779519	76.9354	1.63164	12.4379	9.77837	44.5281	23872.8	24163.6
	J041_5	259.931	4.42682	11.6087	0.00382117	471.25	0.0420329	0.282767	1.32595	7.44364	574.335	0	0.0611387	13.6416	35.833	0.821551	0.674436	1.38517	0.12992	0.068781	0.313336	1.50363	0.0878869	1.21322	18.1754	0.141383	1.12342	3.00344	0	1395.19	1408.83
	J041_6	3314	3.12094	64.1078	0.0601834	1308.79	0.0573175	2.97191	11.0594	60.2493	6307.19	438.434	3.24799	2904.57	122.529	0.145204	9.63603	3.05311	5.64578	0	1.2094	0.761368	0	3.48682	111.484	0.231181	12.1446	7.12361	19.3055	11810	14714.6
	J041_7	33866.9	5.16441	321.509	0.638298	7054.08	0.0386847	6.0735	76.8279	27.0019	20521.3	15143.4	11.8762	7832.65	174.217	0.889749	24.2747	5.10638	58.0658	0.928433	41.1799	0.754352	2.05029	68.2398	3641.08	1.54739	69.8066	12.4565	43.2302	81178.6	89011.3
	J041_T1_7	31670.1	90.8055	790.334	0.825147	14657.6	0.707269	23.3202	76.4244	421.081	62671	8838.35	10.5894	8674.75	5379.72	5.50098	64.0079	13.6346	39.1356	0.766208	33.5167	4.99018	1.33595	75.6189	2400.63	11.4538	80.1572	37.112	204.322	127603	136278
	J043_1	11.381	0.0744463	0.362926	<LOD	<LOD	<LOD	<LOD	0.0744463	0.493207	0	0	<LOD	16.0618	0.632794	0.0186116	0.0558347	0.0651405	0	<LOD	<LOD	0.0186116	0	0.195422	0.753769	0.0279174	0.0465289	0.0186116	6.85837	21.0776	37.1394
	J043_2	56.8621	0.0856133	75.7379	0.0297785	4400.78	0.0186116	0.130281	0.163782	4.79806	0	0	<LOD	263.767	46.313	0	0	0	0.0632794	<LOD	0.00372232	0.0223339	0	10.6533	<LOD	0.0297785	0.0111669	0.413177	0	4596.12	4859.88
	J043_3	3260.48	3.64042	34.1448	0.137726	777.413	0.0111669	1.41448	2.47906	78.8051	1188.77	0	0.0148893	14.3681	238.221	0.212172	1.70854	0.666294	0.0111669	0.0297785	2.50884	0.126559	0.0111669	2.30784	22.3525	1.69365	1.98399	10.7761	2.6354	5632.55	5646.92
	J043_4	1782.99	5.53508	14.9935	0.0930579	391.316	0.00744463	1.65271	9.6073	31.0143	2807.64	72.5144	1.1837	458.102	91.8481	0.279174	2.98902	0.993858	0.670017	0.0297785	2.36367	0.383398	0.059557	1.2507	72.1422	2.93318	4.15783	4.46306	26.6183	5329.72	5787.82
	J043_5	151.212	1.57268	2.26317	0.00372232	438.779	0.00372232	0.0856133	2.42695	3.02996	96.6481	0	0.0632794	10.6868	2.7601	0.119114	0.57882	0.441094	0.163782	0.0223339	0.201005	0.623488	0.0335008	0.843104	15.081	0.174949	0.588126	3.47292	1.88908	723.08	733.767
	J043_6	2295.73	1.50195	24.7999	0.0493207	920.303	0.00558347	1.92909	6.96724	12.2511	3784.86	380.173	2.2734	2125.61	36.8286	0	4.77387	1.44426	6.43216	0	1.15485	0.16099	0	3.03276	107.133	0.346175	5.89522	4.72734	6.77461	7609.55	9735.16
	J043_7	31155.2	3.43689	280.272	0.524272	9611.53	0.0582524	3.68932	48.0777	19.5534	15932.2	10783	5.5534	4766.06	165.282	0.446602	15.165	8.52427	36.699	0.563107	43.3592	0.194175	2.31068	133.631	3207.9	1.8835	46.0388	13.7282	75.7087	71594.7	76360.7
